# Supplementary material for: Doxorubicin Incorporation into Gold Nanoparticles: An In Vivo Study of Its Effects on Cardiac Tissue in Rats
Source: Nanomaterials (Basel). 2024 Oct 14;14(20):1647. doi: 10.3390/nano14201647 (PMC11510282; doi:10.3390/nano14201647)
Supplement: Supplementary file 1 [file nanomaterials-14-01647-s001.zip]

Archive with 1 entries (1 files):
- nanomaterials-3231904-supplementary.pdf
